# Supplementary material for: The Virus-Induced Transcription Factor SHE1 Interacts with and Regulates Expression of the Inhibitor of Virus Replication (IVR) in N Gene Tobacco
Source: Viruses. 2022 Dec 24;15(1):59. doi: 10.3390/v15010059 (PMC9864551; doi:10.3390/v15010059)
Supplement: Supplementary file 1 [file viruses-15-00059-s001.zip]

Archive with 1 entries (1 files):
- viruses-2088419-supplementary.pdf
